# Supplementary material for: One Step Nucleic Acid Amplification (OSNA) Lysate Samples Are Suitable to Establish a Transcriptional Metastatic Signature in Patients with Early Stage Hormone Receptors-Positive Breast Cancer
Source: Cancers (Basel). 2022 Nov 28;14(23):5855. doi: 10.3390/cancers14235855 (PMC9736102; doi:10.3390/cancers14235855)
Supplement: Supplementary file 1 [file cancers-14-05855-s001.zip]

Archive with 6 entries (6 files):
- Table S1 - Gene List - Oncomine Immune Response Research Assay.pdf
- Table S2 - Individualized sample results.pdf
- Table S3 - Genes differentially expressed between OSNA positive SLNs with macrometastases (pN1) and OSNA negative SLNs (pN0).pdf
- Table S4 - Genes differentially expressed between OSNA positive SLNs with macrometastases (pN1) and OSNA positive SLNs with micrometastases (pN1mi).pdf
- Table S5 - Genes differentially expressed between OSNA positive SLNs (pN1 and pN1mi) and OSNA negative SLNs (pN0).pdf
- Table S6 - Normalized expression levels of the 11 genes identified as differentially expressed, comparing pN0, pN1mi and pN1.pdf
